# Supplementary material for: An Analysis of Cardiac Disorders Associated With Chimeric Antigen Receptor T Cell Therapy in 126 Patients: A Single-Centre Retrospective Study
Source: Front Oncol. 2021 Jun 14;11:691064. doi: 10.3389/fonc.2021.691064 (PMC8237759; doi:10.3389/fonc.2021.691064)
Supplement: Supplementary file 2 [file DataSheet_2.xlsx]

## Sheet: Sheet1
Patients	Sex	Diagnosis	Charlson Comorbidity index	ECOG PS	Diseases status	ALL or MM blast	Stage of NHL	CART dose(×106/Kg)	Diabetes	Hypertension	Coronary artery disease	Atrial fibrillation	Chronic Heart Failure	Lymphodepletion Regimen	CRS grade	CRS onset time	CRS maximum time	CRS duration time	CRS recovery time	Cardiac disorders CTCAE	CTCAE grade	GFR	CTCAE onset time	CTCAE maximum time	CTCAE duration time	CTCAE recovery time	Treatment	Fever≥3 within 24h	hs-cTnT maximum	NT-proBNP maximum	CK maximum	IL-6 maximum	Ferritin maximum	CRP maximum	IL-8 maximum	IFN maximum	IL-10 maximum	EF(before CART)	EF(after CART)
A1	Male	ALL	4	1	2	75		1	no	no	no	no	no	FC	5	1	8	8		New Arrhythmia	5	≥60ml/min	2	8	2		Cohort 2	yes	5.1	1880	48	234	5008	98	677	245	455	67	64
A2	Male	MM	4	0	3	52		2	no	no	no	no	no	FC	5	7	12	30		Myocardial infarction	5	<60ml/min	23	31	8		Cohort 2	yes	520	35000	3731	15777	45666	123	1233	2677	1566	66	65
A3	Female	MM	5	1	1	37		1	no	no	no	no	no	FC	5	3	8	10		Heart failure	4	<60ml/min	3	14	12	15	Cohort 2	yes	101	30222	325	10000	10908	99	366	2344	1344	65	63
A4	Female	ALL	5	0	2	75		1	no	no	no	no	no	Non-FC	5	3	15	21		Heart failure	4	<60ml/min	10	10	12	22	Cohort 2	yes	6	2153	66	1585	4997	86.3	355.12	1497	154.25	62	63
A5	Female	MM	4	0	2	3		2	no	no	no	no	no	FC	3	10	13	8	18	Left ventricular systolic dysfunction	4	≥60ml/min	9	17	14	23	Cohort 2	yes	17.11	1567	20	4761.07	3560	69	789	2552.53	555.78	74	60
A6	Female	ALL	5	0	3	25		1	no	no	no	no	no	FC	4	4	7	8	12	Acute coronary syndrome	3	≥60ml/min	9	9	8	17	Cohort 2	yes	14	1555	297	5000	4749	120	2344	236	174.67	68	66
A7	Male	NHL	4	0	2		4A	2	no	no	no	no	no	FC	4	7	11	5	12	New Arrhythmia	3	≥60ml/min	8	8	3	11	Cohort 2	yes	14	450	14	51.63	1931	113	233	12	23	58	57
A8	Female	MM	3	0	3	2		2	yes	no	no	no	yes	FC	4	3	12	15	18	Acute coronary syndrome	3	≥60ml/min	9	9	11	20	Cohort 1	yes	42.38	6788	68	9832	12251	237	4197	1500	55.93	65	62
A9	Female	MM	3	2	2	86.5		3.45	no	no	no	no	no	FC	3	9	14	9	18	Heart failure	3	<60ml/min	9	14	22	31	Cohort 1	yes	23.6	23783	214	14555	21886	40	566	2111	1099	62	59
A10	Female	MM	5	0	3	22		2	no	yes	no	yes	no	FC	4	2	9	23	25	Heart failure	3	<60ml/min	4	6	25	29	Cohort 2	yes	24.55	12589	75	13373	14841	182	733	1566	402	65	64
A11	Female	MM	4	0	3	56		2	no	no	no	no	no	FC	3	1	23	30	31	Acute coronary syndrome	3	<60ml/min	8	17	23	31	Cohort 2	yes	32.66	3657	39	19264	47555	151	826	785	632.55	60	59
A12	Female	MM	3	0	3	18		3	no	yes	no	no	no	FC	3	1	21	27	28	Heart failure	3	≥60ml/min	4	21	21	25	Cohort 2	yes	16.31	6378	35	12406	24997	54.3	4189	1344	1286	72	68
A13	Female	MM	2	1	1	60		2	yes	no	no	no	yes	FC	5	1	7	16		Acute coronary syndrome	3	≥60ml/min	4	8	15	19	Cohort 2	yes	29.21	2894	64	1000	5466	100	566	500	132	53	50
B1	Male	MM	2	0	2	92		5.8	no	no	no	no	no	FC	5	2	7	11		Acute coronary syndrome	2	≥60ml/min	3	6	9	12	Cohort 2	yes	14	2994	729	5000	3972	56	2537	200	59.84	59	57
B2	Female	ALL	3	1	2	50		0.95	no	no	no	no	no	FC	4	1	5	6	7	Acute coronary syndrome	2	≥60ml/min	4	5	7	11	Cohort 2	yes	4.99	460	35	12000	10770	103	4030	128	1077	69	66
B3	Male	MM	2	1	1	22		2.8	no	yes	no	no	no	FC	4	5	11	13	18	Acute coronary syndrome	2	≥60ml/min	9	11	9	18	Cohort 2	yes	16.91	1463	20	9887	4489	123	2356	74	536	66	64
B4	Female	ALL	5	0	3	70		1	yes	no	no	no	no	FC	3	9	12	12	21	Heart failure	2	≥60ml/min	10	11	3	13	Cohort 1	yes	7.14	5268	6	5000	20000	102	1233	112	234	68	67
B5	Male	MM	4	0	2	26		2	yes	yes	no	no	no	FC	3	1	16	28	29	Acute coronary syndrome	2	≥60ml/min	25	30	20	45	Cohort 1	yes	27.9	450	90	129	1050	156	73	111	51	64	63
B6	Male	NHL	2	1	2		3B	1	no	no	no	no	no	FC	2	1	26	17	18	New Arrhythmia	2	≥60ml/min	5	19	5	10	Cohort 1		27.03	1090	30	4882	1780	65	4.6	12.55	5.3	58	56
B7	Female	MM	2	1	2	0		2	no	no	no	no	no	FC	2	4	8	10	14	Heart failure	2	≥60ml/min	4	8	7	11	Cohort 1	yes	12	17436	221	25	1189	61	45	566	67	62	58
B8	Male	MM	2	0	3	8		6	yes	no	no	no	no	FC	2	1	14	9	10	Acute coronary syndrome	2	≥60ml/min	4	5	15	19	Cohort 1	yes	30	1256	48	604	4237	121	20	29	41	67	67
B9	Male	MM	4	0	3	27		1.03	yes	no	no	no	no	FC	2	2	8	15	17	Heart failure	2	≥60ml/min	4	9	15	19	Cohort 1	yes	11	7369	188	28	25350	31	39	21	22.4	62	61
B10	Male	MM	3	1	2	2		2.7	no	no	no	no	no	FC	1	6	7	2	8	New Arrhythmia	2	≥60ml/min	6	7	2	8	Cohort 1	yes	8.4	545	39	344	665	48	158	45	12	67	66
B11	Male	MM	3	0	3	1.5		2	no	yes	no	no	no	FC	4	2	30	34	36	Heart failure	1	≥60ml/min	20	23	5	25	Cohort 1	yes	12	1109	62	25	31806	125	90	10	12	58	57
B12	Male	MM	2	0	3	36		2	no	no	no	no	no	FC	3	7	14	9	16	Heart failure	1	<60ml/min	10	11	3	13	Cohort 1	yes	13	7597	43	233	12333	19	122	5.7	78	69	61
B13	Male	MM	2	0	3	58		3.54	no	yes	no	no	no	FC	3	1	13	13	14	Heart failure	1	≥60ml/min	3	4	4	7	Cohort 1	yes	32.59	1876	62	5478	33451	43	311	509	185	55	54
B14	Male	NHL	3	0	2		4A	0.81	no	no	no	no	no	FC	2	6	12	14	20	Heart failure	1	≥60ml/min	14	16	5	19	Cohort 2	yes	6	1200	68	1266	2372	95	23	344	122	58	60
B15	Male	MM	4	0	2	8		1.54	no	no	no	no	no	FC	2	10	11	2	12	New Arrhythmia	1	<60ml/min	11	5	2	13	Cohort 1		11.63	694	23	1738	803	36	233	156	15	57	55
B16	Female	MM	2	0	3	2		1.58	no	no	no	no	no	FC	2	2	6	12	14	Heart failure	1	<60ml/min	4	6	9	13	Cohort 1	yes	10.59	1834	181	15900	3695	90	26	315	18	60	59
B17	Male	MM	4	0	2	21		2	no	yes	no	no	no	FC	2	9	10	2	11	New Arrhythmia	1	≥60ml/min	11	12	2	13	Cohort 1		9.8	1099	59	252	33986	14	302.4	657	21	64	59
B18	Male	MM	2	0	3	6		1.66	no	no	no	no	no	FC	1	14	15	2	16	New Arrhythmia	1	≥60ml/min	15	16	2	17	Cohort 1		14	244	214	319	1079	6.4	6.74	40	11	60	58
B19	Male	MM	4	0	1	96		2	no	no	no	no	no	FC	1	9	11	3	12	Heart failure	1	<60ml/min	9	13	19	28	Cohort 1		18.08	2017	292	380	6404	81	14.48	6.12	8.15	64	62
B20	Female	MM	4	1	3	71		2	no	yes	no	no	no	FC	1	6	14	7	13	Heart failure	1	≥60ml/min	10	15	9	19	Cohort 1		9.83	3523	34	18	3000	22.4		95.7	552	62	61
C1	Male	MM	4	0	2	1		4.3	no	no	no	no	no	FC	4	7	16	15	22		0	≥60ml/min					Cohort 1	yes	4.95	518	102	371	234	11	7.89	5.77	25	64	63
C2	Female	ALL	2	0	2	95		1.8	no	no	no	no	no	FC	2	2	10	10	12		0	≥60ml/min					Cohort 2	yes	12	466	32	233	30644	10.8	12	7.3	11
C3	Male	ALL	5	1	3	88		1	no	no	no	no	no	Non-FC	2	1	9	16	17		0	≥60ml/min					Cohort 2	yes	12	444		139	1664	131	16.8	6.9	23
C4	Female	ALL	3	0	2	0		1.64	no	no	no	no	no	Non-FC	2	5	6	2	7		0	≥60ml/min					Cohort 1	yes	8.61	466	78	18	157	1.8	4.78	12	4.9
C5	Female	ALL	2	0	3	15		1.44	no	no	no	no	no	Non-FC	2	6	9	17	23		0	≥60ml/min					Cohort 1	yes	12	788	48	62	1429	125	2.56	55	55
C6	Female	ALL	4	1	2	11		1.13	no	no	no	no	no	FC	2	11	13	3	14		0	≥60ml/min					Cohort 1			365	55	1713	3377	43	112	26	106
C7	Female	ALL	4	0	3	53		2.28	no	no	no	no	no	FC	2	3	4	3	6		0	≥60ml/min					Cohort 1	yes	3.4	234	59	643	4529	37	40	17	5	67	66
C8	Female	ALL	5	2	1	66		2.33	no	no	no	no	no	FC	2	1	3	7	8		0	≥60ml/min					Cohort 2	yes	4.87	234	11	96	3774	97	5.78	33	23	68	65
C9	Male	NHL	3	1	3	19	4A	2.78	no	no	no	no	no	FC	2	8	10	3	11		0	≥60ml/min					Cohort 2		6.45	1093	36	7.59	7258	59	10	15	28	68	67
C10	Male	NHL	3	1	3		4A	1.69	no	no	no	no	no	FC	2	1	6	7	8		0	≥60ml/min					Cohort 1	yes	5.85	122	119	896	1383	78	5.77	147	19
C11	Female	MM	3	0	2	3		2.5	no	no	no	no	no	FC	2	1	7	7	8		0	≥60ml/min					Cohort 1		5.03	788	45	2139	8810	63.3	16.51	135	66	62	59
C12	Male	MM	2	1	3	0		2	yes	no	no	no	no	FC	2	6	10	15	21		0	≥60ml/min					Cohort 1		9.41	348	236	103	540	81	56.7	344	4.9	60	58
C13	Male	MM	3	1	3	2		2.96	no	no	no	no	no	FC	2	2	11	17	19		0	≥60ml/min					Cohort 1	yes	3.78		74	21	100	68	1.15	8	6.53
C14	Female	MM	4	0	3	3		2.16	no	no	no	no	no	FC	2	4	8	5	9		0	≥60ml/min					Cohort 1	yes	4.39		53	20.29	7569	17	2.76	165	4.6
C15	Male	MM	2	0	2	23		2	no	no	no	no	no	FC	2	6	11	16	22		0	<60ml/min					Cohort 2	yes	12	281	52	5000	1233		211	10	12
C16	Male	MM	3	0	3	54		1.42	no	no	no	no	no	FC	2	20	23	5	25		0	≥60ml/min					Cohort 2		10.01	415	82	113	13734	64	5.2	6.88	98	57	56
C17	Male	MM	2	0	3	18		2	no	no	no	no	no	FC	2	1	6	8	9		0	≥60ml/min					Cohort 2	yes	9.37	107	49	3850	1286	100	59	333	41
C18	Female	MM	5	0	3	20		1.66	no	no	no	no	no	FC	2	3	4	2	5		0	≥60ml/min					Cohort 1	yes	12	888	173	1204	373	83	102	114	27	60	59
C19	Male	MM	3	0	2	61		2	no	no	no	no	no	FC	2	5	6	2	7		0	≥60ml/min					Cohort 1		12	456	169	1905	12516	143	67.9	95.7	122	52	50
C20	Male	MM	4	0	2	20		2	no	no	no	no	no	FC	2	9	12	13	22		0	≥60ml/min					Cohort 1	yes	7	878	59	23.5	684	48	3.78	6.9	9	58	57
C21	Male	MM	4	0	1	40		3.1	no	yes	no	no	no	FC	2	1	7	9	10		0	≥60ml/min					Cohort 2	yes	13	166	29	68	4243	13.4	6.74	4.6	11
C22	Female	MM	4	0	1	87		2	no	no	no	no	no	FC	2	2	9	9	11		0	≥60ml/min					Cohort 1	yes	4.17	298	38	728	5310	45	14.48	135	129	64	62
C23	Female	MM	6	0	2	22		2.8	no	yes	no	no	no	FC	2	5	7	2	7		0	≥60ml/min					Cohort 1	yes	3.65	241	59	104	3593	93	48.9	156	34	68	67
C24	Female	ALL	4	0	3	50		1	no	no	no	no	no	Non-FC	1	3	5	14	17		0	≥60ml/min					Cohort 2		3.7	888	12	1448	890	127	109	102	64.8	66	65
C25	Male	ALL	2	0	3	0		1.5	no	no	no	no	no	FC	1	7	10	7	14		0	≥60ml/min					Cohort 2	yes	12	345	28	16	3762	5.5	2.89	165	28	59	57
C26	Female	ALL	2	0	2	16		1	no	no	no	no	no	FC	1	9	10	2	11		0	≥60ml/min					Cohort 1		12	543	40	180	2300	72	62	266	19
C27	Female	ALL	2	1	2	0		0.85	no	no	no	no	no	FC	1	5	7	3	8		0	≥60ml/min					Cohort 1	yes	3	236	9	483	1307	112	4.89	26	67	64	63
C28	Female	ALL	6	0	2	0.5		1.3	no	no	no	no	no	FC	1	6	10	4	10		0	≥60ml/min					Cohort 2		10	125	15	17	3229	24.9	2.78	135	11.2	69	66
C29	Female	ALL	6	0	3	0		1.04	no	no	no	no	no	FC	1	7	9	3	10		0	≥60ml/min					Cohort 2		8	344	80	7	735	78	5.28	18	56
C30	Female	ALL	2	1	2	82		1	no	no	no	no	no	FC	1	6	7	3	9		0	≥60ml/min					Cohort 2		7.14	902	48	31		32	1.33	21	78	66	67
C31	Female	ALL	4	0	3	40		1.4	no	no	no	no	no	FC	1	4	8	5	9		0	≥60ml/min					Cohort 2		5.54	129	29	21	986	35	2.81	5.13	7.36
C32	Female	ALL	3	0	2	67		1.1	no	no	no	no	no	FC	1	4	10	9	13		0	≥60ml/min					Cohort 1	yes	7.59	34	23	293	1073	20	1.78	2.88	4.8
C33	Male	NHL	2	1	2		4B	3.7	no	no	no	no	no	FC	1	1	2	3	4		0	≥60ml/min					Cohort 1		8.32	344	63	11.86	601	69	2.4	7.23	4.72
C34	Male	NHL	2	2	2		2A	6	no	no	no	no	no	FC	1	11	13	5	16		0	≥60ml/min					Cohort 2	yes		236	32	20	158.9	55	2.1	233	37
C35	Male	NHL	4	0	3		2A	2.18	no	no	no	no	no	FC	1	1	13	17	18		0	≥60ml/min					Cohort 2				41	121	12755	134	5.9	6.88	64.8	64	65
C36	Male	NHL	2	1	3		4A	2	no	no	no	no	no	FC	1	19	20	2	21		0	≥60ml/min					Cohort 1		7.88	496	25	112	1461	80	5.11	22	37
C37	Male	NHL	5	1	3	2	4A	2	no	no	no	no	no	FC	1	2	4	3	5		0	≥60ml/min					Cohort 1				34	105	1790	187	3.22	55	4.6	58	59
C38	Male	NHL	5	0	2		3A	4.9	no	no	no	no	no	FC	1	2	4	4	6		0	≥60ml/min					Cohort 1		6.22	222	49	66	609	66	18	8	4.13
C39	Male	NHL	2	0	2		4B	2	no	no	no	no	no	FC	1	4	7	4	8		0	≥60ml/min					Cohort 1	yes	4.4	677	4	85	953	133	4.44	4.78	13.5
C40	Male	NHL	3	0	3		3A	2	no	no	no	no	no	FC	1	1	2	2	3		0	≥60ml/min					Cohort 1	yes		788	56	65	677	140	5.2	11.56	14.8
C41	Male	NHL	5	1	3		3B	2.5	no	yes	no	no	no	FC	1	12	13	3	15		0	≥60ml/min					Cohort 2		13	247	44	44		168	7.9	124	12	64	63
C42	Female	NHL	3	0	2		4A	4.45	no	no	no	no	no	FC	1	18	19	3	21		0	≥60ml/min					Cohort 2		6.53	223	30	14.49	960	4.8	21	13.7	30
C43	Male	MM	2	0	3	0		2.6	no	yes	no	no	no	FC	1	5	6	2	7		0	<60ml/min					Cohort 1		9.69		216	70	537	6.9	14	34.6	11
C44	Male	MM	4	0	3	1		2.68	no	yes	yes	no	no	FC	1	6	8	4	10		0	≥60ml/min					Cohort 2		8	888	57	66	1251	77	3.99	12.3	3.22
C45	Male	MM	4	0	2	2		1.1	no	no	no	no	no	FC	1	13	14	2	15		0	<60ml/min					Cohort 1		9.49	456	36	4446	2342	75	322	124	1.12
C46	Male	MM	5	0	1	0.5		2.54	no	no	no	no	no	FC	1	14	15	2	16		0	≥60ml/min					Cohort 1		13	655	67	542	1340	166	89.3	4.67	23	55	56
C47	Male	MM	5	1	2	1		2.74	yes	no	no	no	no	FC	1	7	10	4	11		0	≥60ml/min					Cohort 2		6.69	12	35	11	400	56	1.16	17	3.6
C48	Male	MM	4	0	2	3		2	no	no	no	no	no	FC	1	21	24	5	26		0	≥60ml/min					Cohort 2		8	234	38	37	9672	122	4.88	49.3	44	66	62
C49	Male	MM	2	1	3	8		2	no	no	no	no	no	FC	1	18	19	2	20		0	≥60ml/min					Cohort 1		5.05	45	39	4.66		132	3.2	123	23
C50	Male	MM	3	0	2	4		2.66	no	no	no	no	no	FC	1	9	10	2	11		0	≥60ml/min					Cohort 2		9.5	12	27	19	24974	76	2.77	3.9	3.6
C51	Male	MM	5	1	3	7		1.14	no	no	no	no	no	FC	1	11	15	7	18		0	≥60ml/min					Cohort 2	yes	5	888	55	61	6404	57	4.78	12	4.9
C52	Female	MM	4	2	3	7		1.14	no	yes	no	no	no	FC	1	10	11	3	13		0	≥60ml/min					Cohort 1	yes	4.1	219	27	31	1462	2.4	3.22	333	73
C53	Female	MM	3	0	3	2		2	no	no	no	no	no	FC	1	5	9	8	13		0	≥60ml/min					Cohort 2		3.93	56	52	7.59	64	7.7	17.14	23	2.35
C54	Female	MM	4	0	3	4		1.7	no	yes	no	no	no	FC	1	3	5	3	6		0	≥60ml/min					Cohort 1	yes	4.13	219	27	31	1462	2.4	7.33	128	73
C55	Female	MM	3	0	2	0		1.2	no	no	no	no	no	FC	1	10	12	3	13		0	≥60ml/min					Cohort 2		6	378	25	8.53	492	10.7	4.77	4.3	33	67	65
C56	Female	MM	6	0	2	7		2	no	yes	no	no	no	FC	1	8	10	3	11		0	≥60ml/min					Cohort 1	yes	4.14	109	43	58	1395	80	32	5.56	35.8
C57	Male	MM	3	0	2	23		0.9	no	no	no	no	no	FC	1	12	18	15	27		0	<60ml/min					Cohort 1	yes	9.18	144	59	210	1468	133	89	3.67	55
C58	Male	MM	2	1	2	23		2	no	no	no	no	no	FC	1	2	7	7	9		0	≥60ml/min					Cohort 1		12	878	243	226	847	122	75	5.77	27
C59	Male	MM	3	0	3	11		1.3	yes	no	no	no	no	Non-FC	1	10	13	5	15		0	≥60ml/min					Cohort 2	yes	11	788	47	22	2025	122	3.78	657	34	63	64
C60	Male	MM	4	1	2	29		1.8	no	no	no	no	no	FC	1	13	14	12	25		0	≥60ml/min					Cohort 1	yes	7.11	759	48	158	2352	44	44	344	427	66	65
C61	Male	MM	2	1	2	20		2	no	no	no	no	no	FC	1	8	10	4	12		0	≥60ml/min					Cohort 2	yes	7.27		85	37	1410	62				63	62
C62	Male	MM	4	1	1	39		1.3	no	no	no	no	no	FC	1	12	14	3	15		0	≥60ml/min					Cohort 1	yes	9.26	60	81	198	1281	81			308	68	66
C63	Male	MM	2	0	2	17		1.3	no	no	no	no	no	FC	1	1	6	5	6		0	≥60ml/min					Cohort 1			46	62	85	4784	22	15	12.6
C64	Male	MM	3	0	3	23		1.45	no	no	no	no	no	FC	1	9	10	2	11		0	≥60ml/min					Cohort 2		5.41	66.8	39	37	1648	40.4	71.3	5.56		69	68
C65	Male	MM	4	0	3	66		1.3	no	no	no	no	no	FC	1	9	11	2	11		0	≥60ml/min					Cohort 1	yes	8.56	124	102	19	3891	27	5.66	40	364	63	64
C66	Male	MM	2	0	3	15		2	no	yes	no	no	no	FC	1	9	10	2	11		0	≥60ml/min					Cohort 1	yes	5.34	38	74	476	521	107
C67	Male	MM	4	1	3	14		1.4	no	no	no	no	no	FC	1	13	15	4	17		0	≥60ml/min					Cohort 2	yes	6		86	29	7765	114
C68	Female	MM	2	0	3	26		1.3	no	yes	no	no	no	FC	1	1	3	2	3		0	≥60ml/min					Cohort 1	yes	5.44	736	131	348	585	25	10.31	17	19	60	59
C69	Female	MM	4	0	3	62		2	no	yes	no	no	no	FC	1	6	7	2	8		0	≥60ml/min					Cohort 1	yes	5.74	281	66	70	4700	35	55	102	26
C70	Female	MM	5	0	3	16		4	no	no	no	no	no	FC	1	8	9	2	10		0	≥60ml/min					Cohort 1		7.55		103	245	5119	109	17	4.82	1.77
C71	Male	ALL	3	1	3	0		1.4	no	no	no	no	no	FC	0						0	≥60ml/min							3	23	63	6	10.5	2.6	2.9	3.19
C72	Male	ALL	4	0	2	12		1.4	no	no	no	no	no	FC	0						0	≥60ml/min								56	100	2.74	711	18				60	59
C73	Female	NHL	5	0	2		3A	6	no	no	no	no	no	FC	0						0	≥60ml/min							3.99	244	23	10.57	517	33	6.11	4.82	22	68	66
C74	Male	NHL	2	0	2		2A	1.4	no	no	no	no	no	FC	0						0	≥60ml/min							5.8	77	452	5.42	258	2.1	3.26	8.49	2.73
C75	Female	NHL	2	1	3		2A	2	no	no	no	no	no	FC	0						0	≥60ml/min							8.84	278	23	6.99	384	103	8.9	21	5.19	65	65
C76	Male	NHL	3	2	2		3A	2	no	yes	no	no	no	FC	0						0	≥60ml/min							9.18		26	18	1240	50	13	17	4.83	66	65
C77	Male	NHL	2	0	1		4	3.23	no	no	no	no	no	FC	0						0	≥60ml/min							5.1	34	60	70	538	3	2.13	1.45	21
C78	Male	NHL	4	0	2		3B	2	no	no	no	no	no	FC	0						0	≥60ml/min							5.9	105	43	11	664	6.2
C79	Male	NHL	3	0	2		4B	6	no	no	no	no	no	FC	0						0	≥60ml/min							3	500	38	7	344	115
C80	Male	NHL	5	0	3		3A	2	no	no	no	no	no	FC	0						0	≥60ml/min							12	421	17	8.69	1045	49	3.22	5.6	1.09
C81	Female	NHL	2	1	3		4A	3.23	no	no	no	no	no	FC	0						0	≥60ml/min								704	38	74	122	33	4.72	2	2.43
C82	Female	NHL	2	0	3		4B	2	no	no	no	no	no	FC	0						0	≥60ml/min							3	788	34	3.42	203	3.2	1.88	6.56	9.65
C83	Male	MM	3	1	3	0		2.96	no	no	no	no	no	FC	0						0	≥60ml/min							8.23	49	37	39	53.34	14				59	59
C84	Male	MM	4	0	3	1		2.5	no	no	no	no	no	FC	0						0	≥60ml/min							6.5	86	40	35	889	54	1.15	23	3.44
C85	Male	MM	3	0	3	7		2.5	no	no	no	no	no	FC	0						0	≥60ml/min							5.99	143	24	9.03	90	50	1.25	18	6.7
C86	Female	MM	2	0	3	0		2.5	no	no	no	no	no	FC	0						0	≥60ml/min							13	93	32	45	1526	5.8	15	19	6.04	63	64
C87	Female	MM	3	0	3	3		2.43	no	yes	no	no	no	FC	0						0	≥60ml/min							3.4	5	51	125	292	19	2.67	1.39	17.58	61	60
C88	Female	MM	4	0	2	0		1.4	no	no	no	no	no	FC	0						0	≥60ml/min							5.29	59	30	12	1140	11.8	4.33	12	13
C89	Male	MM	5	1	3	53		1.3	no	no	no	no	no	FC	0						0	≥60ml/min							6.23	188	30	114	525	17	8.84	22	23
C90	Male	MM	2	1	2	25		2	no	no	no	no	no	FC	0						0	≥60ml/min									123	20	362	83
C91	Female	MM	3	0	3	13		3.45	no	yes	no	no	no	FC	0						0	≥60ml/min							5.28	467	43	671	421	1.2				58	56
C92	Female	MM	2	1	3	28		3.5	no	yes	no	no	no	FC	0						0	≥60ml/min							3.5	317	55	19	1009	9.8	18.2	73	11.4	60	59
C93	Female	MM	2	1	3	14		2	no	no	no	no	no	FC	0						0	≥60ml/min							8.46		13	18	436	12.7
			Red A represents patients with cardiac disorders CTCAE grade 3-5
			Blue B represents patients with cardiac disorders CTCAE grade 1-2
			Grey C represents patients with cardiac disorders CTCAE grade 0

## Sheet: Sheet2
2.35	25	5.77	5.77	7.89
2.43	1.12	1.39	1.39	1.15
2.73	2.35	1.45	1.45	1.15
3.44	2.43	2	2	1.16
3.6	2.73	3.19	2.88	1.25
4.13	3.22	4.3	3.19	1.33
4.6	3.44	4.6	3.67	1.78
4.72	3.6	4.82	3.9	1.88
4.83	3.6	4.82	4.3	2.1
4.9	4.13	5.13	4.6	2.13
5	4.6	5.13	4.67	2.4
5.19	4.6	5.56	4.78	2.56
6.04	4.72	5.6	4.82	2.67
6.53	4.8	5.6	4.82	2.76
6.7	4.83	6.56	5.13	2.77
7.36	4.9	6.88	5.56	2.78
9	4.9	6.88	5.56	2.81
9.65	4.9	6.9	5.6	2.89
11	5	6.9	5.77	2.9
11	5.19	7.23	6.56	3.2
11	6.04	7.3	6.88	3.22
11	6.53	8	6.88	3.22
12	6.7	8.49	6.9	3.22
12	7.36	10	6.9	3.26
13	9	12	7.23	3.78
17.58	9.65	12	7.3	3.78
19	11	13.7	8	3.99
19	11	15	8	4.33
21	11	17	8.49	4.44
22	11	17	10	4.72
23	11.2	17	11.56	4.77
23	12	18	12	4.78
23	12	18	12	4.78
23	13	19	12	4.88
25	13.5	21	12.3	4.89
26	14.8	21	12.6	5.11
27	17.58	22	13.7	5.2
28	19	23	15	5.2
30	19	23	17	5.28
33	19	26	17	5.66
34	21	26	17	5.77
34	22	33	17	5.78
37	23	40	18	5.9
41	23	55	18	6.11
44	23	55	19	6.74
44	23	73	21	7.33
55	23	95.7	21	7.9
56	26	102	22	8.84
64.8	27	114	22	8.9
66	27	123	23	10
67	28	124	23	10.31
73	28	124	26	12
73	30	128	26	13
78	33	135	33	14
98	34	147	34.6	14.48
106	34	156	40	15
122	35.8	165	49.3	15
129	37	233	55	16.51
308	37	266	55	16.8
364	41	333	73	17
427	44	333	95.7	17.14
	44	344	102	18
	55	344	102	18.2
	55	657	114	21
	56		123	32
	64.8		124	40
	64.8		124	44
	66		128	48.9
	67		135	55
	73		135	56.7
	73		135	59
	78		147	62
	98		156	67.9
	106		165	71.3
	122		165	75
	129		233	89
	308		266	89.3
	364		333	102
	427		333	109
			344	112
			344	211
			657	322
